# Supplementary material for: Prognostic Impact of Ground-Glass Opacity in Clinical Stage IA Non-Small Cell Lung Cancer With Interstitial Lung Abnormalities
Source: Interdiscip Cardiovasc Thorac Surg. 2025 Oct 31;40(11):ivaf260. doi: 10.1093/icvts/ivaf260 (PMC12629231; doi:10.1093/icvts/ivaf260)
Supplement: ivaf260_Supplementary_Data [file ivaf260_supplementary_data.zip]

Archive with 4 entries (4 files):
- Supplementary Table1 20250711.docx
- FigureS1 Study flow.tiff
- FigureS2 Overall survival between ILA and non-ILA .tiff
- FigureS3 CI of recurrence between ILA and non-ILA.tiff
